# Supplementary material for: The Impact of Fermented Milk Products Containing Bifidobacterium longum BB536 on the Gut Environment: A Randomized Double-Blind Placebo-Controlled Trial
Source: Nutrients. 2024 Oct 22;16(21):3580. doi: 10.3390/nu16213580 (PMC11547261; doi:10.3390/nu16213580)
Supplement: Supplementary file 1 [file nutrients-16-03580-s001.zip]

Archive with 2 entries (2 files):
- Supplementary Figures_241021.pptx
- Supplementary Tables_241003.xlsx
