# Supplementary material for: The Impact of Fermented Milk Products Containing Bifidobacterium longum BB536 on the Gut Environment: A Randomized Double-Blind Placebo-Controlled Trial
Source: Nutrients. 2024 Oct 22;16(21):3580. doi: 10.3390/nu16213580 (PMC11547261; doi:10.3390/nu16213580)
Supplement: Supplementary file 1 [file nutrients-16-03580-s001.zip › Supplementary Tables_241003.xlsx]

## Sheet: Table S1
Tables S1. List of Trp metabolites and internal standard for LC-MS/MS
Compound	Acronym	MW	ion	Precursor ion (m/z)	Product ion (m/z)	Collision energy	RT	CAS	Source
Indole-3-lactic acid	ILA	205.21	P	206.2	118.1	-23	22.503	832-97-3	Sigma-Aldrich
Indole-3-acetic acid	IAA	175.18	P	176.3	130.25	-14	25.165	87-51-4	Tokyo Chemical Industry Co., Ltd.
Indole-3-carboxaldehyde	IAld	145.16	P	146.25	91.2	-26	23.939	487-89-8	Tokyo Chemical Industry Co., Ltd.
Indole-3-propionic acid	IPA	189.21	P	190.3	130.2	-13	28.732	830-96-6	Tokyo Chemical Industry Co., Ltd.
Indole	-	117.15	P	118.25	91.1	-23	29.919	120-72-9	Tokyo Chemical Industry Co., Ltd.
Tryptophan	Trp	204.23	P	205.25	188.25	-11	12.969	54-12-6	FUJIFILM Wako Pure Chemical Corporation
Indole-3-acrylic acid	IACR	187.19	N	186.2	142.1	15	27.982	1204-06-4	Sigma-Aldrich
Tryptamine	TAM	160.22	P	161.35	144.25	-13	12.731	61-54-1	Tokyo Chemical Industry Co., Ltd.
3-Indoleethanol	IET	161.2	P	162.3	144.25	-16	25.24	526-55-6	Tokyo Chemical Industry Co., Ltd.
Indole-3-acetamide	IAM	174.2	P	175.3	130.25	-15	18.832	879-37-8	Tokyo Chemical Industry Co., Ltd.
1-Methyl-2-oxindole*	MO	147.17	P	148.3	77.3	-30	25.675	61-70-1	Sigma-Aldrich
* Internal standard

## Sheet: Table S2
Tables S2. List of SCFAs for HPLC
Compound	MW	RT	CAS	Source
Succinic acid	118.09	10.044	110-15-6	FUJIFILM Wako Pure Chemical Corporation
Lactic acid	90.08	10.641	50-21-5	FUJIFILM Wako Pure Chemical Corporation
Formic acid	46.03	11.439	64-18-6	FUJIFILM Wako Pure Chemical Corporation
Acetic acid	60.052	12.532	64-19-7	FUJIFILM Wako Pure Chemical Corporation
Propionic acid	74.08	14.775	79-09-4	FUJIFILM Wako Pure Chemical Corporation
Isobutyric acid	88.11	16.914	79-31-2	FUJIFILM Wako Pure Chemical Corporation
Butyric acid	88.11	18.239	107-92-6	FUJIFILM Wako Pure Chemical Corporation
Isovaleric acid	102.13	21.423	503-74-2	FUJIFILM Wako Pure Chemical Corporation
Valeric acid	102.13	25.648	109-52-4	FUJIFILM Wako Pure Chemical Corporation

## Sheet: Table S3
Tables S3. Comparison of relative abundance of top 50 bacterial genera at day 3
	Centered Log-Ratio Transformation value (MEAN ± SD)				Quade_nonparametricANCOVA at day 3						Relative abundance (%, Median (IQR))
	day 0	day 0	day 3	day 3							day 0	day 0	day 3	day 3
bacterial taxa	Placebo	BY	Placebo	BY	Quade_F	Quade_DFH	Quade_DFE	Quade_Pvalue			Placebo	BY	Placebo	BY
d__Bacteria|p__Firmicutes_A|c__Clostridia_258483|o__Oscillospirales|f__Ruminococcaceae|g__Faecalibacterium	6.13 ± 1.42	6.31 ± 1.29	5.85 ± 0.97	6.9 ± 1.21	9.72028	1	29	0.00409056	*		10.47 (3.67-14.56)	11.21 (6.92-12.23)	5.92 (3.29-8.79)	14.4 (9.08-16.35)
d__Bacteria|p__Firmicutes_C|c__Negativicutes|o__Acidaminococcales|f__Acidaminococcaceae|g__Phascolarctobacterium_A	-2.26 ± 4.48	-3.25 ± 3.37	-1.85 ± 4	-0.6 ± 3.12	8.10717	1	29	0.00801881	*		0 (0-0.56)	0 (0-0.2)	0 (0-0.08)	0.07 (0-0.36)
d__Bacteria|p__Bacteroidota|c__Bacteroidia|o__Bacteroidales|f__Bacteroidaceae|g__Prevotella	-1.65 ± 3.06	-1.69 ± 3.41	-3.5 ± 2.59	-2.07 ± 2.76	3.10163	1	29	0.0887562	$		0 (0-0.29)	0 (0-0.33)	0 (0-0)	0 (0-0.12)
d__Bacteria|p__Firmicutes_A|c__Clostridia_258483|o__Lachnospirales|f__Lachnospiraceae|__	1.2 ± 2.54	1.05 ± 3.36	0.85 ± 3.11	1.94 ± 2.95	1.89969	1	29	0.178654			0.38 (0.12-0.55)	0.44 (0.06-1.13)	0.35 (0.03-0.67)	0.65 (0.17-1.19)
d__Bacteria|p__Bacteroidota|c__Bacteroidia|o__Bacteroidales|f__Rikenellaceae|g__Alistipes_A_871400	-1.82 ± 2.65	-1.69 ± 3.29	-2.81 ± 3.03	-1.1 ± 3.62	1.60735	1	29	0.21495			0.03 (0-0.11)	0.08 (0-0.24)	0 (0-0.03)	0 (0-0.46)
d__Bacteria|p__Firmicutes_C|c__Negativicutes|__|__|__	-2.47 ± 4.17	-2.84 ± 3.24	-1.31 ± 3.64	-2.91 ± 2.85	1.53146	1	29	0.22582			0 (0-0.06)	0 (0-0.12)	0.03 (0-0.15)	0 (0-0.08)
d__Bacteria|p__Firmicutes_A|c__Clostridia_258483|o__Lachnospirales|f__Lachnospiraceae|g__Eisenbergiella	-1.79 ± 4.07	-1.43 ± 3.29	-1.84 ± 3.34	-0.77 ± 3.3	1.25874	1	29	0.271093			0 (0-0.31)	0.1 (0-0.38)	0 (0-0.37)	0.21 (0-0.46)
d__Bacteria|p__Actinobacteriota|c__Actinomycetia|o__Actinomycetales|f__Bifidobacteriaceae|g__Bifidobacterium_388775	7.04 ± 1.44	6.64 ± 1.65	7.35 ± 1.23	6.9 ± 1.19	1.14321	1	29	0.293795			10.43 (8.79-22.11)	10.42 (7.66-25.34)	16.2 (13.34-22.08)	12.25 (7.59-16.91)
d__Bacteria|p__Firmicutes_A|c__Clostridia_258483|o__Lachnospirales|f__Lachnospiraceae|g__Bariatricus	-3.83 ± 2.88	-2.7 ± 4.02	-3.32 ± 3.43	-3.33 ± 3.61	0.967636	1	29	0.333407			0 (0-0)	0 (0-0.15)	0 (0-0)	0 (0-0)
d__Bacteria|p__Firmicutes_A|c__Clostridia_258483|o__Lachnospirales|f__Lachnospiraceae|g__Anaerobutyricum	2.48 ± 3.16	2.01 ± 3.57	2.83 ± 2.41	1.8 ± 3.89	0.891738	1	29	0.352808			1.4 (0.63-2)	1.53 (0.45-2.43)	1.18 (0.89-1.51)	1.41 (0.22-2.13)
d__Bacteria|p__Firmicutes_C|c__Negativicutes|o__Veillonellales|f__Dialisteraceae|g__Dialister	-0.54 ± 3.3	0.22 ± 3.63	-0.72 ± 3.78	-1.17 ± 4.01	0.875956	1	29	0.357041			0.07 (0-0.44)	0.48 (0-1.08)	0.05 (0-0.9)	0 (0-0.91)
d__Bacteria|p__Firmicutes_A|c__Clostridia_258483|o__Lachnospirales|f__Lachnospiraceae|g__Lachnospira	0.12 ± 3.97	0.22 ± 3.84	-0.27 ± 3.51	0.63 ± 3.86	0.83972	1	29	0.367035			0.2 (0-0.83)	0.2 (0-0.88)	0.26 (0-0.76)	0.66 (0-0.95)
d__Bacteria|p__Bacteroidota|c__Bacteroidia|o__Bacteroidales|f__Tannerellaceae|g__Parabacteroides_B_862066	2.95 ± 1.88	2.38 ± 2.45	3.03 ± 2.63	2.25 ± 3.23	0.801447	1	29	0.378032			0.86 (0.46-1.85)	1.1 (0.16-1.67)	1.22 (0.25-2.91)	1.06 (0.17-1.88)
d__Bacteria|p__Firmicutes_A|c__Clostridia_258483|o__Lachnospirales|f__Lachnospiraceae|g__Clostridium_Q_135822	-1.41 ± 3.97	-3.15 ± 3.52	-0.61 ± 3.55	-2.72 ± 3.35	0.663755	1	29	0.421878			0 (0-0.68)	0 (0-0.24)	0.16 (0-0.61)	0 (0-0.27)
d__Bacteria|p__Firmicutes_A|c__Clostridia_258483|o__Lachnospirales|f__Lachnospiraceae|g__Enterocloster	2.83 ± 2.72	2.41 ± 2.63	3.36 ± 1.64	2.4 ± 2.21	0.575014	1	29	0.454392			0.81 (0.42-1.68)	0.71 (0.55-0.97)	0.95 (0.63-1.69)	0.5 (0.38-1.22)
d__Bacteria|p__Firmicutes_D|c__Bacilli|o__Haloplasmatales_A|f__Turicibacteraceae|g__Turicibacter	-1.71 ± 3.57	-1.49 ± 3.95	-2.31 ± 2.88	-2.59 ± 3.29	0.544498	1	29	0.466504			0 (0-0.29)	0.02 (0-0.32)	0 (0-0.05)	0 (0-0.1)
d__Bacteria|p__Firmicutes_A|c__Clostridia_258483|o__Oscillospirales|f__Butyricicoccaceae|g__Agathobaculum	1.94 ± 1.3	0.95 ± 3.12	1.16 ± 2.09	0.75 ± 2.74	0.543422	1	29	0.466941			0.36 (0.21-0.46)	0.3 (0.14-0.63)	0.24 (0.14-0.32)	0.33 (0.2-0.43)
d__Bacteria|p__Firmicutes_A|c__Clostridia_258483|o__Lachnospirales|f__Lachnospiraceae|g__Faecalimonas	-2.36 ± 4.31	-1.02 ± 4.78	-2.58 ± 3.71	-0.62 ± 4.53	0.511398	1	29	0.480252			0 (0-0.31)	0.26 (0-0.54)	0 (0-0.11)	0.12 (0-0.62)
d__Bacteria|p__Firmicutes_C|c__Negativicutes|o__Veillonellales|f__Veillonellaceae|g__Veillonella_A	-0.15 ± 4.96	-1.3 ± 4.41	-0.47 ± 4.29	-1.43 ± 4.17	0.487954	1	29	0.490406			0.16 (0-0.93)	0.05 (0-0.77)	0.03 (0-0.8)	0 (0-0.48)
d__Bacteria|p__Firmicutes_D|c__Bacilli|o__Lactobacillales|f__Lactobacillaceae|g__Ligilactobacillus	-3.47 ± 1.74	-3.4 ± 3.49	-4.32 ± 1.24	-3.61 ± 2.81	0.486936	1	29	0.490855			0 (0-0.05)	0 (0-0.04)	0 (0-0)	0 (0-0)
d__Bacteria|p__Verrucomicrobiota|c__Verrucomicrobiae|o__Verrucomicrobiales|f__Akkermansiaceae|g__Akkermansia	-4.55 ± 1.51	-4.37 ± 3.24	-4.13 ± 1.87	-3.94 ± 2.33	0.360987	1	29	0.552626			0 (0-0)	0 (0-0)	0 (0-0)	0 (0-0)
d__Bacteria|p__Firmicutes_D|c__Bacilli|o__Lactobacillales|f__Streptococcaceae|g__Streptococcus	4.41 ± 2.24	3.5 ± 2.32	5.15 ± 2.41	4.3 ± 2.29	0.345791	1	29	0.561057			2.5 (0.69-6.15)	0.95 (0.32-2.88)	2.85 (1.65-4.47)	1.02 (0.6-4.4)
d__Bacteria|p__Bacteroidota|c__Bacteroidia|o__Bacteroidales|f__Muribaculaceae|g__Paramuribaculum	-2.95 ± 3.44	-1.72 ± 3.24	-2.42 ± 2.91	-1.78 ± 4.02	0.308394	1	29	0.582926			0 (0-0)	0.05 (0-0.36)	0 (0-0.13)	0 (0-0.71)
d__Bacteria|p__Firmicutes_A|c__Clostridia_258483|o__Lachnospirales|f__Lachnospiraceae|g__Sellimonas	-1.47 ± 2.81	-0.14 ± 3.42	-1.39 ± 2.96	0.03 ± 3.39	0.26114	1	29	0.613207			0.07 (0-0.25)	0.46 (0-0.64)	0 (0-0.35)	0.23 (0-0.53)
d__Bacteria|p__Firmicutes_A|c__Clostridia_258483|o__Lachnospirales|f__Lachnospiraceae|g__Ruminococcus_B	3.55 ± 1.76	3.09 ± 2.59	3.72 ± 3.23	3.3 ± 3.08	0.24949	1	29	0.621203			1.07 (0.52-1.78)	0.56 (0.36-1.68)	1.37 (0.46-3.1)	0.88 (0.48-1.93)
d__Bacteria|p__Firmicutes_A|c__Clostridia_258483|o__Lachnospirales|f__Lachnospiraceae|g__Dorea_A	2.34 ± 4.13	0.62 ± 3.94	1.51 ± 4.27	-0.26 ± 4.5	0.22801	1	29	0.636583			1.52 (0.31-2.56)	0.76 (0-1.38)	1.31 (0-2.61)	0.09 (0-1.53)
d__Bacteria|p__Firmicutes_A|c__Clostridia_258483|o__Lachnospirales|f__Lachnospiraceae|g__Blautia_A_141781	6.52 ± 1	6.22 ± 1.32	6.69 ± 1.37	6.6 ± 1.07	0.222966	1	29	0.640324			7.66 (6.26-11.6)	8.18 (5.58-11.06)	7.68 (6.18-12.64)	10.31 (6.54-12.13)
d__Bacteria|p__Firmicutes_A|c__Clostridia_258483|o__Lachnospirales|f__Lachnospiraceae|g__Mediterraneibacter_A_155507	3.82 ± 2.85	2.72 ± 3.07	3.37 ± 3.14	1.83 ± 4.05	0.181799	1	29	0.67298			1.61 (0.77-5.39)	0.9 (0.39-3.04)	1.41 (0.64-3.91)	0.51 (0.14-2.59)
d__Bacteria|p__Firmicutes_A|c__Clostridia_258483|o__Lachnospirales|f__Lachnospiraceae|g__Anaerostipes	4.46 ± 1.74	3.91 ± 1.98	4.8 ± 1.74	4.55 ± 1.65	0.170278	1	29	0.6829			2.43 (1.33-4.34)	1.6 (0.63-4.28)	3.21 (1.34-4.59)	2.97 (0.99-4)
d__Bacteria|p__Firmicutes_A|c__Clostridia_258483|o__Peptostreptococcales|f__Peptostreptococcaceae_256921|__	-1.87 ± 4.05	0.39 ± 3.18	-1.21 ± 3.27	-0.25 ± 3.61	0.160292	1	29	0.691822			0 (0-0.39)	0.16 (0.07-0.45)	0.04 (0-0.24)	0.16 (0-0.64)
d__Bacteria|p__Proteobacteria|c__Gammaproteobacteria|o__Burkholderiales_595427|f__Burkholderiaceae_A_595427|g__Parasutterella	-3.11 ± 3.23	-1.85 ± 4.72	-2.3 ± 3.3	-1.68 ± 4.37	0.148454	1	29	0.702829			0 (0-0.02)	0 (0-0.64)	0 (0-0.05)	0 (0-0.77)
d__Bacteria|p__Firmicutes_A|c__Clostridia_258483|o__Lachnospirales|f__Lachnospiraceae|g__Copromonas	-0.26 ± 3.56	0.08 ± 3.52	0.71 ± 2.69	-0.11 ± 3.45	0.137968	1	29	0.71301			0.34 (0-0.46)	0.36 (0.07-0.55)	0.34 (0.18-0.47)	0.3 (0-0.39)
d__Bacteria|p__Bacteroidota|c__Bacteroidia|o__Bacteroidales|f__Bacteroidaceae|g__Phocaeicola_A_858004	6.67 ± 2	6.04 ± 1.9	6.79 ± 1.74	6.42 ± 1.3	0.13451	1	29	0.716464			11.57 (6.55-17.08)	8.7 (2.92-15.31)	13.17 (4.49-15.47)	7.66 (3.81-15.27)
d__Bacteria|p__Firmicutes_A|c__Clostridia_258483|o__Oscillospirales|f__Ruminococcaceae|g__Gemmiger_A_73129	2.79 ± 2.48	2.87 ± 2.99	2.51 ± 2.69	2.78 ± 2.97	0.113755	1	29	0.738337			1.08 (0.16-2.25)	2.68 (0.18-3.78)	0.84 (0.34-1.6)	2.41 (0.13-3.25)
d__Bacteria|p__Firmicutes_A|c__Clostridia_258483|o__Lachnospirales|f__Lachnospiraceae|g__Fusicatenibacter	4.57 ± 1.24	4.74 ± 1.52	4.5 ± 1.83	4.83 ± 1.87	0.108446	1	29	0.744287			3.27 (1.72-4.42)	3.58 (2.35-5.17)	3.11 (1.25-4.86)	3.62 (2.21-5.47)
d__Bacteria|p__Firmicutes_D|c__Bacilli|o__Erysipelotrichales|f__Coprobacillaceae|g__Catenibacterium	-2.97 ± 3.13	-2.95 ± 2.03	-3.72 ± 2.87	-4.12 ± 1.22	0.088415	1	29	0.768322			0 (0-0.08)	0 (0-0.06)	0 (0-0)	0 (0-0)
d__Bacteria|p__Firmicutes_A|c__Clostridia_258483|o__Peptostreptococcales|f__Peptostreptococcaceae_256921|g__Intestinibacter	-1.85 ± 3.71	-0.44 ± 4.05	-1.73 ± 3.11	-0.85 ± 3.32	0.0597033	1	29	0.808686			0.07 (0-0.13)	0.21 (0-0.71)	0 (0-0.21)	0.12 (0-0.35)
d__Bacteria|p__Fusobacteriota|c__Fusobacteriia|o__Fusobacteriales_993521|f__Fusobacteriaceae_993521|g__Fusobacterium_A	-1.49 ± 3.12	-0.8 ± 3.26	-3.27 ± 2.51	-3.09 ± 2.84	0.0427528	1	29	0.837636			0.07 (0-0.18)	0.23 (0-0.43)	0 (0-0.02)	0 (0-0.04)
d__Bacteria|p__Firmicutes_D|c__Bacilli|o__Erysipelotrichales|f__Coprobacillaceae|g__Faecalibacillus	-1.48 ± 3.37	-1.52 ± 3.87	-1.14 ± 3.98	-2.03 ± 4.05	0.037969	1	29	0.846864			0.02 (0-0.08)	0 (0-1.94)	0.02 (0-0.17)	0 (0-0.5)
d__Bacteria|p__Firmicutes_D|c__Bacilli|o__Erysipelotrichales|f__Erysipelotrichaceae|g__Holdemanella	-2.88 ± 3.27	-4.27 ± 2.16	-3.49 ± 2.98	-3.72 ± 1.95	0.0285094	1	29	0.867089			0 (0-0.05)	0 (0-0)	0 (0-0)	0 (0-0)
d__Bacteria|p__Firmicutes_A|c__Clostridia_258483|o__Lachnospirales|f__Lachnospiraceae|g__Agathobacter_164117	3.27 ± 3.6	2.61 ± 3.01	3.45 ± 3.64	2.51 ± 3.8	0.020141	1	29	0.888125			1.22 (0.25-7.15)	0.97 (0.24-3.31)	1.8 (0.43-5.03)	1.94 (0.15-4.27)
d__Bacteria|p__Firmicutes_A|c__Clostridia_258483|o__Lachnospirales|f__Lachnospiraceae|g__Eubacterium_G	-0.33 ± 2.93	-1.18 ± 3.49	-0.27 ± 2.96	-0.53 ± 3.31	0.0187391	1	29	0.892063			0.12 (0-0.41)	0.07 (0-0.39)	0.14 (0-0.52)	0.13 (0-0.56)
d__Bacteria|p__Firmicutes_A|c__Clostridia_258483|o__UBA1381|f__UBA1381|g__CAG-41	-0.26 ± 2.64	-0.92 ± 2.97	0.28 ± 2.45	0.16 ± 3.1	0.0155314	1	29	0.90168			0.21 (0-0.35)	0.23 (0-0.44)	0.21 (0.05-0.42)	0.22 (0.03-0.45)
d__Bacteria|p__Firmicutes_A|c__Clostridia_258483|o__Lachnospirales|f__Lachnospiraceae|g__	-1.06 ± 2.31	-1.23 ± 2.87	-0.73 ± 2.68	-1.17 ± 2.93	0.00608957	1	29	0.938336			0.08 (0-0.21)	0.13 (0-0.2)	0.15 (0-0.25)	0.13 (0-0.33)
d__Bacteria|p__Bacteroidota|c__Bacteroidia|o__Bacteroidales|f__Bacteroidaceae|g__Bacteroides_H	5.39 ± 1.52	5.93 ± 2.03	5.86 ± 1.23	6.17 ± 1.65	0.00302459	1	29	0.956519			5.23 (2.43-10.17)	5.94 (4.32-13.3)	6.79 (3.46-9.92)	6.93 (4-16.03)
d__Bacteria|p__Firmicutes_A|c__Clostridia_258483|o__Oscillospirales|f__Acutalibacteraceae|g__Clostridium_A	-2.79 ± 2.71	-1.68 ± 3.38	-1.94 ± 2.94	-1.85 ± 3.02	0.00259417	1	29	0.959728			0 (0-0.03)	0.07 (0-0.11)	0 (0-0.12)	0 (0-0.23)
d__Bacteria|p__Desulfobacterota_I|c__Desulfovibrionia|o__Desulfovibrionales|f__Desulfovibrionaceae|g__Bilophila	-1.85 ± 2.97	-2.42 ± 2.89	-1.19 ± 2.81	-1.68 ± 3.07	0.0024759	1	29	0.960656			0.09 (0-0.12)	0 (0-0.13)	0.11 (0-0.23)	0.06 (0-0.19)
d__Bacteria|p__Firmicutes_C|c__Negativicutes|o__Veillonellales|f__Megasphaeraceae|g__Megasphaera_A_38685	-4.02 ± 2.58	-3.66 ± 3.42	-3.74 ± 2.71	-3.19 ± 3.63	0.00172	1	29	0.967203			0 (0-0)	0 (0-0)	0 (0-0)	0 (0-0)
d__Bacteria|p__Firmicutes_D|c__Bacilli|o__Erysipelotrichales|f__Coprobacillaceae|g__Erysipelatoclostridium	-0.89 ± 3.22	-0.43 ± 2.71	-1.26 ± 3.59	-0.9 ± 3.23	0.00107239	1	29	0.9741			0.08 (0.02-0.16)	0.18 (0.03-0.23)	0.06 (0-0.18)	0.07 (0-0.31)
d__Bacteria|p__Firmicutes_A|c__Clostridia_258483|o__Oscillospirales|f__Acutalibacteraceae|g__Ruminococcus_E	-0.48 ± 3.53	-0.88 ± 4.6	0.06 ± 4.03	0.35 ± 3.74	0.000187949	1	29	0.989156			0.08 (0-0.32)	0.05 (0-0.11)	0.1 (0-2.27)	0.09 (0.03-1.96)

## Sheet: Table S4
Tables S4. Comparison of relative abundance of top 50 bacterial genera at day 17
	Centered Log-Ratio Transformation value (MEAN ± SD)				Quade_nonparametricANCOVA at day 17						Relative abundance (%, Median (IQR))
	day 0	day 0	day 17	day 17							day 0	day 0	day 17	day 17
bacterial taxa	Placebo	BY	Placebo	BY	Quade_F	Quade_DFH	Quade_DFE	Quade_Pvalue			Placebo	BY	Placebo	BY
d__Bacteria|p__Firmicutes_D|c__Bacilli|o__Erysipelotrichales|f__Erysipelotrichaceae|g__Holdemanella	-3.02 ± 3.41	-3.9 ± 1.97	-3.39 ± 3.25	-4.41 ± 2.06	5.95208	1	31	0.0206172	*		0 (0-0.05)	0 (0-0)	0 (0-0)	0 (0-0)
d__Bacteria|p__Firmicutes_C|c__Negativicutes|o__Acidaminococcales|f__Acidaminococcaceae|g__Phascolarctobacterium_A	-2.2 ± 4.4	-3.26 ± 3.39	-2.1 ± 3.95	-2.4 ± 3.81	4.67152	1	31	0.0385057	*		0 (0-0.56)	0 (0-0.2)	0 (0-0.15)	0 (0-0.17)
d__Bacteria|p__Firmicutes_A|c__Clostridia_258483|o__Lachnospirales|f__Lachnospiraceae|g__Dorea_A	2.36 ± 4.08	0.72 ± 3.78	1.84 ± 4.19	-0.7 ± 4.48	3.71107	1	31	0.0632642	$		1.52 (0.31-2.56)	0.76 (0-1.38)	1.51 (0.1-2.06)	0.27 (0-1.34)
d__Bacteria|p__Firmicutes_A|c__Clostridia_258483|o__Oscillospirales|f__Ruminococcaceae|g__Faecalibacterium	6.13 ± 1.42	6.31 ± 1.29	6.32 ± 1.42	6.76 ± 1.16	3.3459	1	31	0.0770069	$		10.47 (3.67-14.56)	11.21 (6.92-12.23)	8.92 (4.73-13.52)	13.93 (6.96-17.01)
d__Bacteria|p__Firmicutes_C|c__Negativicutes|o__Veillonellales|f__Dialisteraceae|g__Dialister	-0.55 ± 3.32	0.12 ± 3.7	0.17 ± 4.09	1.47 ± 3.4	2.96977	1	31	0.0947965			0.07 (0-0.44)	0.48 (0-1.08)	0.19 (0-1.87)	0.57 (0.06-1.65)
d__Bacteria|p__Bacteroidota|c__Bacteroidia|o__Bacteroidales|f__Bacteroidaceae|g__Bacteroides_H	5.39 ± 1.52	5.92 ± 2.03	6.5 ± 1.11	6.68 ± 1.14	2.80564	1	31	0.103994			5.23 (2.43-10.17)	5.94 (4.32-13.3)	6.96 (4.58-16.76)	10.06 (7.73-16.92)
d__Bacteria|p__Firmicutes_A|c__Clostridia_258483|o__Lachnospirales|f__Lachnospiraceae|g__Mediterraneibacter_A_155507	3.81 ± 2.9	2.76 ± 2.98	3.62 ± 2.87	2.63 ± 3.61	1.85519	1	31	0.182997			1.61 (0.77-5.39)	0.9 (0.39-3.04)	1.34 (0.57-3.87)	1.15 (0.21-2.46)
d__Bacteria|p__Firmicutes_A|c__Clostridia_258483|o__Lachnospirales|f__Lachnospiraceae|g__Blautia_A_141781	6.51 ± 1.02	6.22 ± 1.33	6.71 ± 1.09	6.41 ± 0.93	1.77602	1	31	0.192352			7.66 (6.26-11.6)	8.18 (5.58-11.06)	8.72 (6.57-10.75)	8.33 (7.03-11.34)
d__Bacteria|p__Firmicutes_D|c__Bacilli|o__Lactobacillales|f__Streptococcaceae|g__Streptococcus	4.4 ± 2.27	3.51 ± 2.33	4.43 ± 2.01	4.27 ± 1.88	1.63937	1	31	0.20991			2.5 (0.69-6.15)	0.95 (0.32-2.88)	1.23 (1.02-6.19)	2.09 (1.03-3.13)
d__Bacteria|p__Firmicutes_A|c__Clostridia_258483|o__Lachnospirales|f__Lachnospiraceae|g__Sellimonas	-1.53 ± 2.88	-0.24 ± 3.51	-1.27 ± 3.53	-0.19 ± 3.62	1.55059	1	31	0.222379			0.07 (0-0.25)	0.46 (0-0.64)	0.09 (0-0.24)	0.22 (0-0.54)
d__Bacteria|p__Firmicutes_A|c__Clostridia_258483|o__Peptostreptococcales|f__Peptostreptococcaceae_256921|__	-1.85 ± 4.07	0.37 ± 3.19	-1.53 ± 3.49	-1.6 ± 3.42	1.54251	1	31	0.223559			0 (0-0.39)	0.16 (0.07-0.45)	0.05 (0-0.25)	0.14 (0-0.19)
d__Bacteria|p__Bacteroidota|c__Bacteroidia|o__Bacteroidales|f__Bacteroidaceae|g__Prevotella	-1.7 ± 3.07	-1.69 ± 3.37	-2.98 ± 3.33	-3.39 ± 2.66	1.45384	1	31	0.237036			0 (0-0.29)	0 (0-0.33)	0 (0-0.03)	0 (0-0.04)
d__Bacteria|p__Firmicutes_A|c__Clostridia_258483|o__Oscillospirales|f__Ruminococcaceae|g__Gemmiger_A_73129	2.79 ± 2.48	2.85 ± 3.03	2.94 ± 3.26	2.7 ± 3.48	1.43623	1	31	0.239833			1.08 (0.16-2.25)	2.68 (0.18-3.78)	1.41 (0.39-2.95)	1.99 (0.13-4.05)
d__Bacteria|p__Firmicutes_A|c__Clostridia_258483|o__Oscillospirales|f__Acutalibacteraceae|g__Clostridium_A	-2.98 ± 2.87	-1.67 ± 3.4	-2.56 ± 3.24	-2.04 ± 3.82	1.3676	1	31	0.251138			0 (0-0.03)	0.07 (0-0.11)	0 (0-0.08)	0 (0-0.31)
d__Bacteria|p__Firmicutes_A|c__Clostridia_258483|o__Lachnospirales|f__Lachnospiraceae|g__Faecalimonas	-2.29 ± 4.25	-1.1 ± 4.84	-1.75 ± 4.73	-0.79 ± 4.84	1.24802	1	31	0.272515			0 (0-0.31)	0.26 (0-0.54)	0 (0-0.64)	0.11 (0-1.22)
d__Bacteria|p__Firmicutes_A|c__Clostridia_258483|o__Lachnospirales|f__Lachnospiraceae|g__Clostridium_Q_135822	-1.39 ± 3.93	-3.2 ± 3.56	-1.34 ± 3.75	-3.43 ± 3.28	1.14714	1	31	0.292417			0 (0-0.68)	0 (0-0.24)	0 (0-0.55)	0 (0-0.11)
d__Bacteria|p__Firmicutes_D|c__Bacilli|o__Erysipelotrichales|f__Coprobacillaceae|g__Faecalibacillus	-1.49 ± 3.33	-1.44 ± 3.84	-2.56 ± 3.78	-1.6 ± 3.91	0.976164	1	31	0.330797			0.02 (0-0.08)	0 (0-1.94)	0 (0-0.02)	0.02 (0-0.5)
d__Bacteria|p__Firmicutes_C|c__Negativicutes|o__Veillonellales|f__Megasphaeraceae|g__Megasphaera_A_38685	-4.09 ± 2.57	-3.62 ± 3.37	-4.04 ± 2.32	-2.93 ± 3.63	0.77572	1	31	0.385231			0 (0-0)	0 (0-0)	0 (0-0)	0 (0-0.07)
d__Bacteria|p__Firmicutes_D|c__Bacilli|o__Erysipelotrichales|f__Coprobacillaceae|g__Catenibacterium	-3.01 ± 3.09	-3.1 ± 2.14	-3.91 ± 3.22	-4.42 ± 1.84	0.73168	1	31	0.398902			0 (0-0.08)	0 (0-0.06)	0 (0-0)	0 (0-0)
d__Bacteria|p__Fusobacteriota|c__Fusobacteriia|o__Fusobacteriales_993521|f__Fusobacteriaceae_993521|g__Fusobacterium_A	-1.54 ± 3.11	-0.76 ± 3.18	-1.77 ± 3.03	-1.46 ± 3.45	0.586893	1	31	0.449418			0.07 (0-0.18)	0.23 (0-0.43)	0.08 (0-0.16)	0.05 (0-0.11)
d__Bacteria|p__Firmicutes_C|c__Negativicutes|__|__|__	-2.51 ± 4.19	-2.73 ± 3.2	-3.43 ± 3.11	-3.21 ± 2.95	0.510409	1	31	0.480307			0 (0-0.06)	0 (0-0.12)	0 (0-0)	0 (0-0.07)
d__Bacteria|p__Firmicutes_A|c__Clostridia_258483|o__Lachnospirales|f__Lachnospiraceae|__	1.22 ± 2.45	1.01 ± 3.43	0.93 ± 3.14	2.61 ± 1.99	0.491831	1	31	0.488343			0.38 (0.12-0.55)	0.44 (0.06-1.13)	0.15 (0.05-0.79)	0.74 (0.24-1.99)
d__Bacteria|p__Firmicutes_A|c__Clostridia_258483|o__Lachnospirales|f__Lachnospiraceae|g__Anaerobutyricum	2.5 ± 3.09	2.06 ± 3.48	2.85 ± 2.69	1.89 ± 3.98	0.482978	1	31	0.492253			1.4 (0.63-2)	1.53 (0.45-2.43)	1.34 (0.86-1.59)	2.11 (0.3-2.65)
d__Bacteria|p__Bacteroidota|c__Bacteroidia|o__Bacteroidales|f__Bacteroidaceae|g__Phocaeicola_A_858004	6.66 ± 1.99	6.03 ± 1.9	7.45 ± 1.8	6.45 ± 1.19	0.406827	1	31	0.528268			11.57 (6.55-17.08)	8.7 (2.92-15.31)	16.84 (10.03-27.12)	10.44 (6.27-15.26)
d__Bacteria|p__Verrucomicrobiota|c__Verrucomicrobiae|o__Verrucomicrobiales|f__Akkermansiaceae|g__Akkermansia	-4.55 ± 1.31	-4.28 ± 3.22	-4.52 ± 1.48	-3.85 ± 3.26	0.345662	1	31	0.560838			0 (0-0)	0 (0-0)	0 (0-0)	0 (0-0)
d__Bacteria|p__Firmicutes_A|c__Clostridia_258483|o__Lachnospirales|f__Lachnospiraceae|g__Enterocloster	2.85 ± 2.67	2.4 ± 2.64	3.37 ± 1.4	1.78 ± 2.98	0.239509	1	31	0.628006			0.81 (0.42-1.68)	0.71 (0.55-0.97)	0.7 (0.43-1.91)	0.64 (0.44-0.89)
d__Bacteria|p__Desulfobacterota_I|c__Desulfovibrionia|o__Desulfovibrionales|f__Desulfovibrionaceae|g__Bilophila	-1.8 ± 2.93	-2.37 ± 2.83	-0.72 ± 2.73	-1.1 ± 2.58	0.220013	1	31	0.642312			0.09 (0-0.12)	0 (0-0.13)	0.13 (0-0.18)	0.12 (0-0.25)
d__Bacteria|p__Bacteroidota|c__Bacteroidia|o__Bacteroidales|f__Muribaculaceae|g__Paramuribaculum	-3.05 ± 3.44	-1.71 ± 3.24	-1.62 ± 3.5	-1.32 ± 3.97	0.213655	1	31	0.647145			0 (0-0)	0.05 (0-0.36)	0 (0-0.44)	0.02 (0-0.8)
d__Bacteria|p__Firmicutes_A|c__Clostridia_258483|o__Lachnospirales|f__Lachnospiraceae|g__Bariatricus	-3.96 ± 3	-2.56 ± 3.93	-3.85 ± 2.7	-2.76 ± 3.94	0.206906	1	31	0.652373			0 (0-0)	0 (0-0.15)	0 (0-0)	0 (0-0.48)
d__Bacteria|p__Proteobacteria|c__Gammaproteobacteria|o__Burkholderiales_595427|f__Burkholderiaceae_A_595427|g__Parasutterella	-3.15 ± 3.24	-1.78 ± 4.65	-3.42 ± 3.16	-1.91 ± 4.65	0.188933	1	31	0.666817			0 (0-0.02)	0 (0-0.64)	0 (0-0)	0 (0-1.13)
d__Bacteria|p__Firmicutes_A|c__Clostridia_258483|o__Lachnospirales|f__Lachnospiraceae|g__Ruminococcus_B	3.54 ± 1.77	3.08 ± 2.59	2.67 ± 3.48	2.97 ± 2.83	0.163475	1	31	0.688753			1.07 (0.52-1.78)	0.56 (0.36-1.68)	0.7 (0.39-1.69)	0.78 (0.51-2.16)
d__Bacteria|p__Firmicutes_A|c__Clostridia_258483|o__Oscillospirales|f__Acutalibacteraceae|g__Ruminococcus_E	-0.39 ± 3.45	-0.98 ± 4.68	-0.68 ± 4.03	-0.12 ± 4.19	0.136188	1	31	0.714609			0.08 (0-0.32)	0.05 (0-0.11)	0.08 (0-1.43)	0.07 (0.03-0.7)
d__Bacteria|p__Firmicutes_C|c__Negativicutes|o__Veillonellales|f__Veillonellaceae|g__Veillonella_A	-0.05 ± 4.82	-1.29 ± 4.37	0.07 ± 4.78	-0.85 ± 4.09	0.129166	1	31	0.721735			0.16 (0-0.93)	0.05 (0-0.77)	0.21 (0-1.4)	0.13 (0-0.42)
d__Bacteria|p__Firmicutes_A|c__Clostridia_258483|o__Lachnospirales|f__Lachnospiraceae|g__	-1.11 ± 2.33	-1.15 ± 2.8	-1.74 ± 2.86	-1.7 ± 3.36	0.125428	1	31	0.725618			0.08 (0-0.21)	0.13 (0-0.2)	0.08 (0-0.19)	0.05 (0-0.44)
d__Bacteria|p__Firmicutes_D|c__Bacilli|o__Erysipelotrichales|f__Coprobacillaceae|g__Erysipelatoclostridium	-0.86 ± 3.17	-0.41 ± 2.64	-0.46 ± 3.18	-0.66 ± 3.16	0.112103	1	31	0.740017			0.08 (0.02-0.16)	0.18 (0.03-0.23)	0.1 (0.05-0.16)	0.11 (0.02-0.3)
d__Bacteria|p__Bacteroidota|c__Bacteroidia|o__Bacteroidales|f__Rikenellaceae|g__Alistipes_A_871400	-1.82 ± 2.66	-1.65 ± 3.26	-1.39 ± 3.79	-1.21 ± 3.94	0.099783	1	31	0.754207			0.03 (0-0.11)	0.08 (0-0.24)	0.06 (0-0.14)	0.11 (0-0.42)
d__Bacteria|p__Firmicutes_D|c__Bacilli|o__Lactobacillales|f__Lactobacillaceae|g__Ligilactobacillus	-3.54 ± 1.74	-3.45 ± 3.52	-4.37 ± 1.33	-3.41 ± 3.44	0.0693465	1	31	0.794033			0 (0-0.05)	0 (0-0.04)	0 (0-0)	0 (0-0.01)
d__Bacteria|p__Firmicutes_A|c__Clostridia_258483|o__Peptostreptococcales|f__Peptostreptococcaceae_256921|g__Intestinibacter	-1.8 ± 3.68	-0.46 ± 4.09	-2.37 ± 3.44	-0.85 ± 3.94	0.0651649	1	31	0.800197			0.07 (0-0.13)	0.21 (0-0.71)	0 (0-0.16)	0.18 (0-0.41)
d__Bacteria|p__Bacteroidota|c__Bacteroidia|o__Bacteroidales|f__Tannerellaceae|g__Parabacteroides_B_862066	2.97 ± 1.82	2.36 ± 2.46	3.79 ± 1.93	1.75 ± 3.8	0.0632538	1	31	0.803085			0.86 (0.46-1.85)	1.1 (0.16-1.67)	1.32 (0.76-2.4)	1.2 (0.04-2.03)
d__Bacteria|p__Firmicutes_D|c__Bacilli|o__Haloplasmatales_A|f__Turicibacteraceae|g__Turicibacter	-1.71 ± 3.53	-1.5 ± 3.93	-3.02 ± 2.51	-3.76 ± 3.11	0.0567705	1	31	0.813243			0 (0-0.29)	0.02 (0-0.32)	0 (0-0.03)	0 (0-0.01)
d__Bacteria|p__Firmicutes_A|c__Clostridia_258483|o__UBA1381|f__UBA1381|g__CAG-41	-0.13 ± 2.46	-1.01 ± 3.05	0.14 ± 3.18	1.54 ± 2.18	0.0515509	1	31	0.821877			0.21 (0-0.35)	0.23 (0-0.44)	0.28 (0-0.54)	0.4 (0.23-0.84)
d__Bacteria|p__Firmicutes_A|c__Clostridia_258483|o__Lachnospirales|f__Lachnospiraceae|g__Lachnospira	0.09 ± 4.01	0.23 ± 3.85	0.19 ± 3.42	0.96 ± 3.04	0.0425183	1	31	0.837983			0.2 (0-0.83)	0.2 (0-0.88)	0.17 (0-0.82)	0.52 (0.24-0.61)
d__Bacteria|p__Firmicutes_A|c__Clostridia_258483|o__Lachnospirales|f__Lachnospiraceae|g__Copromonas	-0.28 ± 3.6	0.12 ± 3.43	1.82 ± 1.68	-0.34 ± 3.33	0.0393334	1	31	0.844085			0.34 (0-0.46)	0.36 (0.07-0.55)	0.41 (0.28-0.45)	0.24 (0-0.47)
d__Bacteria|p__Firmicutes_A|c__Clostridia_258483|o__Lachnospirales|f__Lachnospiraceae|g__Fusicatenibacter	4.57 ± 1.25	4.75 ± 1.5	3.59 ± 3.01	4.63 ± 1.59	0.0367369	1	31	0.849252			3.27 (1.72-4.42)	3.58 (2.35-5.17)	2.16 (1.49-3.23)	3.31 (2.19-3.59)
d__Bacteria|p__Firmicutes_A|c__Clostridia_258483|o__Lachnospirales|f__Lachnospiraceae|g__Agathobacter_164117	3.27 ± 3.61	2.6 ± 3.03	2.7 ± 4.12	2.65 ± 2.81	0.0313706	1	31	0.860568			1.22 (0.25-7.15)	0.97 (0.24-3.31)	1.22 (0.21-4.38)	0.85 (0.19-3.64)
d__Bacteria|p__Firmicutes_A|c__Clostridia_258483|o__Oscillospirales|f__Butyricicoccaceae|g__Agathobaculum	1.95 ± 1.28	0.99 ± 3.03	0.82 ± 2.69	0.5 ± 2.9	0.0199287	1	31	0.88865			0.36 (0.21-0.46)	0.3 (0.14-0.63)	0.33 (0.1-0.44)	0.29 (0.2-0.44)
d__Bacteria|p__Firmicutes_A|c__Clostridia_258483|o__Lachnospirales|f__Lachnospiraceae|g__Anaerostipes	4.47 ± 1.75	3.9 ± 1.99	4.48 ± 1.63	4.11 ± 1.36	0.0124713	1	31	0.911801			2.43 (1.33-4.34)	1.6 (0.63-4.28)	2.75 (1.08-3.28)	1.56 (1.21-3.63)
d__Bacteria|p__Firmicutes_A|c__Clostridia_258483|o__Lachnospirales|f__Lachnospiraceae|g__Eisenbergiella	-1.63 ± 3.94	-1.44 ± 3.33	-1.09 ± 3.11	-0.56 ± 3.75	0.010196	1	31	0.920221			0 (0-0.31)	0.1 (0-0.38)	0.15 (0-0.21)	0.17 (0-0.78)
d__Bacteria|p__Actinobacteriota|c__Actinomycetia|o__Actinomycetales|f__Bifidobacteriaceae|g__Bifidobacterium_388775	7.03 ± 1.44	6.63 ± 1.65	6.08 ± 1.59	6.45 ± 1.27	0.00906545	1	31	0.924759			10.43 (8.79-22.11)	10.42 (7.66-25.34)	6.65 (4.08-13.31)	9.41 (4.3-14.66)
d__Bacteria|p__Firmicutes_A|c__Clostridia_258483|o__Lachnospirales|f__Lachnospiraceae|g__Eubacterium_G	-0.42 ± 3.04	-1.23 ± 3.55	0.69 ± 3.66	-0.9 ± 3.89	1.75e-05	1	31	0.996686			0.12 (0-0.41)	0.07 (0-0.39)	0.52 (0-0.93)	0.16 (0-0.69)

## Sheet: Table S5
Tables S5. Comparison of concentration of metabolites in feces
	Placebo				BY				Quade_nonparametric_ANCOVA
	day.0	day.3	day.17		day.0	day.3	day.17		day.3 Placebo vs BY		day.17 Placebo vs BY
	Median (IQR)	Median (IQR)	Median (IQR)		Median (IQR)	Median (IQR)	Median (IQR)
IAA (nmol/g wet feces)	0 (0-5.56)	0 (0-1)	0 (0-5.27)		5.35 (0.14-12.1)	4.78 (0.02-10.86)	7.54 (3.26-26.44)		0.25		0.075	$
IACR (nmol/g wet feces)	0 (0-0)	0 (0-0)	0 (0-0)		0 (0-0)	0 (0-0)	0 (0-0)		-		-
IAld (nmol/g wet feces)	0 (0-0)	0 (0-0)	0 (0-0)		0 (0-0)	0 (0-0)	0 (0-0.95)		0.276		0.011	*
IAM (nmol/g wet feces)	0 (0-0)	0 (0-0)	0 (0-0)		0 (0-0)	0 (0-0)	0 (0-0)		-		-
IET (nmol/g wet feces)	0 (0-0)	0 (0-0)	0 (0-0)		0 (0-0)	0 (0-0)	0 (0-0)		-		-
ILA (nmol/g wet feces)	6.83 (1.44-28.43)	4.86 (0.48-12.8)	0.6 (0-8.37)		5.34 (2.43-33.44)	5.18 (2.22-18.17)	4.58 (2.57-11.69)		0.408		0.025	*
Indole (nmol/g wet feces)	18.66 (12.68-97.81)	22.4 (9.54-61.47)	26.31 (18.66-59.88)		24.93 (10.4-44.08)	29.83 (8.53-61.3)	37.67 (16.73-48.08)		0.544		0.76
IPA (nmol/g wet feces)	4.45 (1.04-10.5)	1.46 (0-11.69)	3.39 (0.03-6.31)		0.2 (0-7.24)	0 (0-3.94)	2.79 (0.08-4.15)		0.718		0.653
TAM (nmol/g wet feces)	0.07 (0-1.88)	0.13 (0-4.13)	0 (0-0.21)		0 (0-0.33)	0 (0-0.19)	0 (0-2.19)		0.303		0.14
Trp (nmol/g wet feces)	128.04 (77.7-214.38)	104.54 (86.31-158.22)	126.41 (80.27-163.95)		177.85 (111.8-369.32)	192.8 (112.44-278.19)	302.68 (231.44-457.69)		0.026	*	<0.001	*
Succinic acid (umol/g wet feces)	1.52 (1.16-3.44)	1.29 (0.74-1.89)	1.37 (0.85-2.62)		0 (0-1.35)	0.67 (0-1.99)	0.35 (0-1.48)		0.867		0.172
Lactic acid (umol/g wet feces)	0 (0-2.01)	0 (0-2.54)	0 (0-2.19)		0 (0-1.79)	0 (0-1.74)	0 (0-0.67)		0.891		0.157
Formic acid (umol/g wet feces)	0.75 (0.51-1.14)	0.87 (0.61-1.31)	0.58 (0-0.81)		0.61 (0.16-1.34)	0.52 (0.28-1.03)	0.48 (0.33-0.94)		0.148		0.091	$
Acetic acid (umol/g wet feces)	45.64 (34.93-62.04)	45.31 (35.17-56.24)	50.51 (39.64-66.35)		50.12 (30.6-80.87)	40.21 (28.69-61.46)	39.23 (31.38-60.17)		0.729		0.251
Propionic acid (umol/g wet feces)	15.64 (13.55-19.26)	15.06 (9.24-17.62)	15.17 (10.59-23.93)		14.21 (11.66-18.64)	14.43 (10.12-17.44)	14.46 (9.86-17.71)		0.884		0.279
Isobutyric acid (umol/g wet feces)	1.19 (0-2.25)	1.23 (0-1.79)	1.51 (0-2.06)		0.54 (0.21-1.33)	0.91 (0.21-1.91)	1.18 (1-1.65)		0.911		0.768
Butyric acid (umol/g wet feces)	8.49 (6.19-11.52)	6.86 (3.7-9.44)	9.46 (4.73-10.51)		7.06 (3.94-13.63)	5.4 (3.89-12.52)	5.09 (4.12-7.32)		0.56		0.325
Isovaleric acid (umol/g wet feces)	1.33 (0-2.87)	1.52 (0-2.27)	1.83 (0-2.71)		0.91 (0-2.48)	1.05 (0-3.29)	1.89 (1.11-2.54)		0.448		0.493
Valeric acid (umol/g wet feces)	0 (0-2.35)	0 (0-2.07)	1.38 (0-2.26)		1.15 (0-2.04)	0.76 (0-1.95)	1.33 (0.19-2.21)		0.943		0.942

## Sheet: Table S6
Tables S6. Comparison of estimated total nutrient intake during the trial period
	Placebo		BY		Mann–Whitney U test
	Median (IQR)		Median (IQR)
Total Energy (kcal)	32132 (27453-39505)		31037 (26759.5-34168.5)		0.496
Total Protein (g)	1274.5 (1074.65-1685.25)		1259.2 (1121.55-1341.85)		0.375
Total Lipid (g)	1259.6 (1101.6-1572.6)		1236.5 (1104.6-1350.95)		0.413
Total Carbohydrate (g)	4102.1 (3533.25-4985.7)		3904.1 (3252.1-4456.3)		0.474
Total Salt (g)	158.01 (137.94-179.98)		152.9 (123.9-165.24)		0.306
Total Gluside (g)	3860.9 (3313.3-4646.05)		3622.9 (2996.65-4189.25)		0.339
Total Fiber (g)	284.1 (217.35-301.8)		278.7 (227.85-289.95)		0.518
Total K (mg)	33760 (29013.5-43687)		36587 (29171.5-38022)		0.634
Total Ca (mg)	8237 (6759-11758.5)		8604 (7023.5-9719.5)		0.973
Total Mg (mg)	3537 (2905.5-4338)		3597 (2997.5-3816.5)		0.586
Total Fe (mg)	103.8 (88.45-119.4)		106.4 (89.55-118.35)		0.973
Total Vitamin A (ug)	6956 (5039.5-8962)		6529 (5569-7993.5)		0.683
Total Vitamin D (ug)	78.7 (64.3-98.3)		82 (46.75-95.8)		0.946
Total Vitamin E (mg)	121 (97.8-139.1)		115.6 (99.15-126.45)		0.634
Total Vitamin B1 (mg)	17.22 (14.63-21.44)		17.89 (15.16-20)		0.865
Total Vitamin B2 (mg)	18.56 (16.09-27.6)		19.33 (15.7-21.81)		0.454
Total Vitamin B6 (mg)	17.57 (14.58-25.58)		19.47 (14.69-23.2)		0.946
Total Vitamin B12 (ug)	84.4 (68.25-110.45)		79.3 (58.45-101.2)		0.413
Total Vitamin C (mg)	889 (720-1453)		877 (797-1090.5)		0.812
